# Supplementary material for: Evidence from the resurrected family Polyrhabdinidae Kamm, 1922 (Apicomplexa: Gregarinomorpha) supports the epimerite, an attachment organelle, as a major eugregarine innovation
Source: PeerJ. 2021 Sep 16;9:e11912. doi: 10.7717/peerj.11912 (PMC8450007; doi:10.7717/peerj.11912)
Supplement: Supplemental Information 12 [file peerj-09-11912-s012.txt]

>Polyrhabdina_pygospionis_Pol-2016@MERGED_v4
AAGAGGGTCTTGTAAAAAAAAAAAATTTTTTTTTGAAAGTGCTATTATTAAGAAAAGATCTTTTGGACTTTGTGTAAAGGTATTACAGAAATAATTACTTAGAAATTAAATCATTTTAAGGAAACCTGGTTGATCCTGCCAGTAGTTATATGCTTGTTCCAAAGGTTAAGCCATGCATGTGTCAGAATATGTCTGTCAAGACGAATCTGCAGACGGCTCATTACAACAGTAATTGCATAATTGACGTTTTTAAACGGATAACCGTAGGAAACAAAGGCTAATACGAGTGAAAGCCTTTATTTAATCGTTGAGGTTGTATTTTCTGTCATCATAATCAAATGCGCTTCGCGTGTTCGATGAGTCACAGGAACTTCTCGAGTCGAAAAATCGATGCGTTAAAGTGATTTCTGACCTATCAGCTATCGACGGTAAGGTATTGGCCTACTGTGGCGACGACGGGTAACGGGGAATTGGGGTTTGATTCCGGAGAGGGAGCCTGAGAAATGGCTACCACGTCTAAGGATGGCAGCAGGCGCGCAAATTACCCAATTCTGACAAAGGGAGGTAGTAAAAGAAAATAGCAACACAAAGCAATTGCTTTTTGATTGCAATGAGGATCTTTCAAAATTTGTTTCGAGAATCAATTGGAGGGCAAGTCTGGTGCCAGCAGCCGCGGTAATTCCAGCTCCAATAGCGTATATTAAATTTGTTGCAGTTAAAAAGCTCGTAGTTATAACGATTTGATTGCTTGAAGATCTTCGTTGATTTCAACCTTCTTTGGGTTCTAAGGAACCTTCAGCTACTTTGAGAAAAATTGAGTGTTTCACGCGGGCATTTTGCTGAAATAGTGTACCATGGAATAGCTAAGTGGCTTCAATCAAGGCTTTTGATTAACATGATTGGGGTTCGTGGTTGATAGAAACGATTGGGGATATTCGTACTGATCAGTCAGAGGTGAAATTCTTAGATTTGTTCAAGACGAACTAATGCGAAGGCATCTGTCAAAGGTGTATTCATTAATCAAGAACGAAAGTTAGGGGATCGAAGACGATCAGATACCGTCGTAGTCTTAACTGTAAACAATGCCGACTAGAGATCGGTGAACTTCAATATGGAATCCATCGGCACCTTGAGAGAAATCAAAGTTTTTGGGTTCTGGGGGGAGTATGGTCGCAAGGCTGAAACTTAAAGGAATTGACGGAAGGGCACCACCAGGAGTGGAGCCTGCGGCTTAATTTGACTCAACACGGGAAAACTCACCAGGTCCAGACATAGGAAGGATTGACAGACTGAGAGCTCTTTCTTGATTCTATGGGTGGTGGTGCATGGCCGTTCTTAGTTGGTGGATTGATTTGTCTGGTTGATTCCGACAACGAACGAGACCTTTTCTTGCTTAGTAGATAGGTTTTTTCTTAATTATCTGGCTTCTTAGCGGGACTTTGTGCGTTATAGTACAATGAAGCAAAGGCAATAACAGGTCTGTGATGCCCTTAGATGTTCTGGGCTGCACGCGTGCTACAATGAGATATTCAACGAGATGCGAATTCGAAAGCAATCGCCGATCTTCGAATCAGTTTCGTAACTGGGACAGTTGATTGTAATTATTTGACTCAAACAAGGAATTCCTTGTAATCGCGATTCATCATATCGTGCTGAATATGTCCCTGCCCTTTGTACACACCGCCCGTCGCTCCTACCGATAGAGCGATCCGGTGAATTATTTGAAGTGTTGACAATGGCAGTTCCGTTTTATTGTTGATGCAAAATTTTGTGAACCTTATCGCTTAGAGGAAGGAAAAGTCGTAACAAGGTTTCCGTAGGTGAACCTGCGGAAGGATCATTTTTAATTTCTTATGTTTTAACATGTATTCGGAGTTTTTGAAAATATTTGTTGTTTTCTTTTAGAAATTTTTTATATGAACATTTCTCTTGTCGACGGCAGCATTGGCTCTTTCACGAAAAAGGTCGCAGCAAACTGTGAAAAGCCGTGCAACATGCGGCAATTTGCGAACGCGCGCTAACTTAATGCAAACTGCACATATTTTAAAGATAAAGTACTCTTAGGTCAAAGCGTTTATTACACTTTTTTTGCAAAAATTTGAAAAGAGTTTCTTTAATTTAAATTGAAGATCCTCTGTTCATTCTTGAAAAAATAGTTCTAGTTTTGCTCTCTCTTGATTTCCTTTCCTGTATGTAGTAGGATTCAGATTATTTATTTTAGCGCTTGACAAAAGGAAGTTTTTTTGCAGAATTTAAGCATATTATTAAGCAAAAGAAAAAACCAATCGGGAATTCATAAGTAATGGCGAATGAAAAGGGTTTTTATCAAATTGAATCTTTTGACAGAGTTGTGGTTTATTTCAATGTTTTTCTCATGGTAAACAAGATTGTTGGAAATCAACGTTACAAAGGGCTAGCGCCTTCCTTTTCCAAAAGACAACTGCGAAATTTAAAAGTAAAGAGTCACATTCCGTGCGAGAGGAATGCAAACTGGGTGGTTCCGACAATCCAAAGCAAAACAGCAACAGAGACCGATAGAAAACAAGTACCGTGAGGGAAATGTGAAAAGAACTTTGGAAATAGAGTCAAAAGAGCCTTAAATTGACGAGTGGCGAAAGCGATTTATCCTTATCCTTATGGTTCTTGTTCCAAATCAGTAATGATTTTTCTCTAGAACTGCTTACTTCTGATGTTTTTTTTAATTCTGACAACCTAATTACACATTAAATAGTCAATTTGTTGTTACATAGATGTGAGGTATATTGGTTTAGTCGGCCCGTCTTGTAACACGGACTAAGGAGTCTTTTACGTGTGCTAGTTAATTCCTTAAAATGGAGAAAAACAAATGAAAGTGAAATGTTTTCTCCCAGTTCCAAGTTTTTTACTTGAGAGTGAGTGCAAGTAAAAGGACCCGAAAGATGGTGAACTATGCCTGAGCAACGCGAACTCATGGGAAACTCTGGCGGAAGCGTGAAGCGATACTGACGTGCAAATCGTTCGTCTGAATTGGGTATAGGGGCGAAAGACTCATCGAACCATCTAGTAGCTGGTTTCTGCCGAAATTTCCCTCAGGATAGCTGAAATTTGACAAAGGTAGCGTGCTGTAAAGCCAATGACGAGAGATCCCAGGTGCTGACGCTCTTGGTCTATCCTCAAACTCTGAAAGCGCGAATCTCTTATTTCTTAGGTGAAGAGAGATACACGGCAATTTCAAGTGGGCCATTTTTGGTAAGCAGAAACGGCAATAAGGGATGCTCCTCTCGAGTAGTTGAGGTGTCTTATTAGTGCTTAACGGATACCACAAAAGGTGTTGTTTCATCCTGACAGCAGGACGGTGGTCATGGAAGTAGAAATCCGCTAAGGAGTGTGTAACAACTCACCTGCCGAATGAATCAGCCCTGAAAATGGATCGCGCTTTAGCACTGGACCGAAACTCCTCACTTCTGTATTTTTTGAAGTGGTAGGCAGGTCTTATTGATGCGCTTTGAATGACCTTGTGAAAACATGTCTGAAGCCATCTTTAGTGCAGATCTTGGTGGCAGTAGCAAATATTCAATTTGAACCATTGAAACCTGACGAGGGGAAGGTTTCCACGTGAACAACAACTGGTCGTGGGTTAGGCGGTCCTTAGAGAGAAGGGCGATGCTCTGTAACCTTAAATTTTGAACCTCGAAAGGGAAGCAACTTAAAATTCTTGCTCCAACGGAGTAAGTATTCGGAGACGAAAAATGGCTGTCTAAAGCAAAACATAGCTTTCATGTGGCGTTTTCTTTGCCAGTGAACAACTCCATCCACCTTGGAATTGGTTCTGCCTGCGAAATGGGGGTGTGTTGAAACATTGGCCGAAGTACGGTTATTCGTTGCGCTGTGATTTTTGCTCCAGAAAAGGACAGCTTCTTGTTTATTACTCTTCGTCCGTACCAATAACCGCATCAGGTCTCCAAGGTTTATAGCCTCTGGTAGATGGGTAACCGCAATTCAGGGAAGTCGGCAAAATAGATCCGTAACTTTGGGAAAAGGATTGGCTCTGAAAGTCGGGCGATTCTTAAGATTCGATCGATTTTTTGACGATGTCTTCTTAATACTTTTGGGACTATTTTCGGAAAATTTTCGTAAAACATTTTATTTCGCATTTAACGATACACTCAGAACTGAGGCGGACATGTGGAATCTGACTGTTTAATTAAAACATAGCAATGCGCCAGTCATATCCGATTCGAACGCATTGTGATTTCTGCTCAGTGCTATGAATGTGAACGTGACGAAATTCAATAAAGCTCTGGTTAACAGCGGGAGTAACTATGACTCTCTTAAGGTAGCCAAATGCCTCGTCATCTAATTAGTGACGCGCATGAATGGATTAACGAGATTCCAACTGTCCCAAATTGCGTCCCAGCGAAGCCACAGCCAAGGGAACGGGCTTGGAATGATCAGCGGGGAAAGAAGACCCTGTTGAGCTTGACTCTAGTCCGAGTTGTAGAGTAACTTGAGAGATGTAGGATAAGTGGGAGCTTCGGCACAAGTGAAATACCACTGCTTTCAATGTGACTTTGCTTCCTCCATTAAAGTGCAACATTAGGAGAGACAATACTGTTTTTGGACTGTGTAGCATGTGGGAAAAAGGTCTCAGGCTGGGAGTTTGGCTGGGGCGGCACATCTGTTAAACAACACCGCAGGTGTCCTAAGGCGAGCTCAAAGAGGACAGAAATCTCTTGTAGACCAAAAGGGGAAAAGCTTGTTTGATTTTGACTTCCAGTACGAGTACAAACTGCGAAAGCACGGCCTTTCGATCCTTTACATTGGGTTGGTACCAAGTAGAGGTGTCAGAAAAGTTACCACAGGGATAACTGGCTTGTGGCAGCCAAGCGTTCACAGCGACGTTGCTTTTTGATCCTTCGATGTCGGCTTGTCCTATCATTGGGTTGCAGAAGGCCCAAAGTGTCGGATTGTTCACCCGTTAATGGGGCACACGAGCTGGGTTTAGACCGTCGTGAGACAGGTTAGTTTTATCCTACTGATCCAGAACACCGCAGCGGTAGCTCGCCCAAGTACGAGAGGAACAGTTGAGCAAGACATTTAGTTTACAACTGTCTGATGAGACAGTTCGTGAATCCAAGTCTGTTGGAGAATGGCTGGACGCCTCTAAGTCAAAAGCCATGCCGTGAGAATGGTGTTTATTTGCCTGTGATATCACAAAACATACACGTTTATTCTGGTGTTTTCTTGCATATGGAAATCAATGATTTTCAAAATCTACTTTGTTTGCTAAGGTAATTCGACTGTATCTCTACGAGATAAAAGCACCATAGGCTTATAAGTTCAAAGAGCTAGCTTTGCTTAGCGATTTACTGAGGAGCTTTTTTGTGAAAATTTTTGTTGAA
